# Supplementary material for: ApoE4 disrupts intracellular trafficking and iron homeostasis in a reproducible iPSC-based model of human brain endothelial cells
Source: Stem Cell Reports. 2025 Aug 21;20(9):102607. doi: 10.1016/j.stemcr.2025.102607 (PMC12447338; doi:10.1016/j.stemcr.2025.102607)
Supplement: Table S2. The top 100 most variable genes contributing to each Principal Component in the analysis shown in Figure 2H — iCE-BECs generated from three different iPS lines (SFC086_03_03, Bioni037A, Bioni10C) and across passages were compared. The top 100 most variable genes contributing to each Principal Component in the analysis shown in Figure 2H. iCE-BECs generated from three different iPS lines (SFC086_03_03 line, Bioni037A, Bioni10C) and across passages were compared. [file mmc2.xlsx]

## Sheet: Supp  Table pca_loadings_Bulk R
Column1	PC1	PC2	PC3	PC4	PC5	PC6	PC7	PC8
FAM239A	0.0122304	-0.109794	-0.0458002	-0.00449045	-0.0090501	0.00644495	0.0750124	-0.250871
LIN28A	-0.0524626	0.0143193	0.0245782	-0.0334519	0.0200479	-0.00945449	0.0140997	0.702051
KCNK17	-0.0396465	-0.0752071	-0.0340815	-0.00512669	-0.0357042	0.0230745	0.0334222	-0.165043
IQSEC3	-0.0449104	-0.0602968	-0.0308028	0.0315057	-0.0188196	-0.00318471	-0.0282081	-0.258147
TACR1	-0.0537797	0.00262682	-0.00407378	-0.0241011	-0.0162915	-0.0133459	-0.037704	0.0958732
TRIM71	-0.0531675	0.0214254	-0.00140763	0.0098237	-0.0257883	-0.00850863	0.0236469	0.0294573
NTS	-0.051943	0.0213965	-0.0181739	0.0435348	0.0204826	-0.0180608	0.019891	-0.016451
APLNR	-0.0531748	-0.0114972	0.00400435	-0.0193904	0.0129859	-0.0499156	-0.001945	0.0251374
GJA5	-0.0514818	0.0239045	-0.0137951	-0.0250052	-0.0411767	-0.0485832	0.00908509	0.0147941
CHCHD2	0.0202949	0.0854542	-0.0834876	-0.000670015	0.00423686	-0.00561291	-0.0354731	0.00297596
DLK1	-0.0496014	0.0448073	-0.00600526	0.00340819	0.0198092	-0.047806	0.0193648	0.0142459
KCNK3	-0.0535681	3.04387e-05	-0.0111499	0.0255324	-0.0305833	-0.00670357	-0.0161697	-0.0107046
STAB2	-0.0500637	-0.0215752	-0.00149736	-0.0550574	0.0697127	-0.0287672	-0.0389345	-0.00148497
COL3A1	-0.0478074	0.0562119	0.00493294	-0.0200018	0.0105532	0.00327846	0.0327971	-0.0161191
NPR3	-0.0518003	0.030661	-0.010442	-0.00152019	0.0408118	-0.0153592	0.0125187	0.00941867
PLVAP	-0.0535519	0.00195608	-0.00885241	-0.00572319	-0.00739642	-0.0452095	-0.0264533	0.0242242
THY1	-0.0521924	0.0167106	0.023144	0.0107521	-0.0414782	-0.0254007	0.0244365	-0.0163176
HAPLN1	-0.0530301	0.00620489	-0.0121763	0.0406925	-0.0325243	0.00347097	0.00629764	0.0131069
AGTR2	-0.0506741	-0.00687524	-0.0231661	-0.053918	-0.015213	0.0485353	0.0792911	-0.0114886
MYO7A	-0.051111	-0.0198112	-0.0314645	0.0125981	0.0531875	-0.0111606	0.0120378	-0.0063633
ZNF208	0.0207873	-0.0603736	-0.106854	-0.0101309	-0.00323381	0.0106063	0.0526934	0.00373521
MEG3	0.0273435	0.0343363	-0.104132	-0.0426475	0.0075945	-0.0785268	-0.0512064	-0.00810735
PAX8-AS1	0.0313893	0.00141814	-0.106178	0.00963986	-0.0209983	0.0547323	0.0982761	0.0057432
LOC105377979	-0.0508949	-0.0373845	-0.0149483	0.0022404	-0.0328492	0.00522957	-0.0318223	0.00684795
EDNRB	0.0210887	0.0672926	-0.1005	0.0230784	-0.00418742	-0.00478281	-0.0499646	-0.022094
PCDHGA3	0.0223527	-0.0639758	-0.102919	-0.00367916	0.00366412	-0.00322016	0.0322012	-0.00305469
HGF	0.0486818	0.037585	0.036265	0.00599726	0.0156458	-0.0317623	-0.0678965	-0.0152519
EXOC3L2	-0.052906	-0.00629652	-0.00690535	0.00644164	0.0366557	-0.0545226	0.00647793	-0.00843487
PTCHD4	0.0168194	0.0684632	-0.106054	-0.00530918	0.0137236	-0.0013584	-0.0191407	0.0252649
DIO3	-0.0506339	0.0395163	-0.0182712	0.00126863	-0.0123144	-0.0281175	-0.00180977	-0.000818339
IGDCC3	-0.053988	0.00400727	-0.00636812	0.0186365	0.00928343	-0.0136593	0.0240901	0.0239443
CMKLR1	-0.0462234	-0.0466742	0.0138222	-0.0780912	0.0137275	-0.0435474	-0.0320676	-0.0172863
LINC02864	0.0214932	-0.0804608	-0.0882365	-0.00214169	-0.0090374	0.00569091	-0.0181266	0.0146931
COL1A1	-0.0422701	0.0603323	-0.0265998	-0.0688903	-0.037195	0.0276428	0.0590443	-0.00444213
PRDM8	-0.0496915	0.0056185	0.00195718	-0.100382	0.021883	0.0076069	-0.0169804	-0.0341007
FXYD6	-0.0534995	-0.00989548	0.0132568	0.0109362	-0.0313137	0.0141171	-0.00951689	0.000465499
C15orf62	0.0507542	-0.0260207	0.0139747	0.0471198	0.00481738	0.0417984	-0.0669973	0.0243311
LOC124900476	-0.051585	0.026974	0.0257363	-0.0281316	-0.00732937	0.0185494	-0.00398955	0.00115887
KCNA6	-0.0538439	-0.00103726	-0.0124872	0.0233157	0.0135655	-0.00726176	0.00469184	-0.00171066
PEG3	-0.0143538	0.10394	-0.060259	0.000924515	0.00448712	0.0221368	-0.0407742	-0.0096609
MRC1	-0.0518545	-0.024601	-0.0142837	-0.0333061	-0.00314023	-0.0263311	-0.0570615	-0.0206893
KL	-0.0522616	0.0278313	-0.00976008	0.0311063	0.0133736	-0.0076121	0.0171936	-0.00525885
IQSEC3-AS1	-0.0482114	-0.0490507	0.0136418	0.0149068	-0.0488844	0.026015	-0.0234116	0.00489452
FAT3	-0.0527931	0.00106291	0.00386399	-0.044494	0.00683809	-0.0492305	0.00567352	0.0202479
EDA2R	0.0188915	0.0666208	-0.105593	-0.00789757	6.54399e-05	0.00110922	-0.00715652	0.0256042
TSSC2	0.011856	-0.116046	-0.0171936	0.00102618	0.0053969	0.000759449	0.0788288	0.017561
ACSS3	-0.0533142	0.0153595	0.00682575	0.0225549	0.000273088	0.0314668	0.0215334	-0.0127655
TFAP2C	0.0526093	0.00132117	-0.0277917	0.0198501	-0.0038721	-0.0386154	0.0201556	0.00370856
PLXDC2	-0.0532856	0.0104459	-0.0241245	-0.00866067	-0.00534002	0.00698054	0.00328692	0.0283826
DEPTOR	-0.053151	-0.0161311	0.00467034	0.00175981	0.0445341	-0.0115091	-0.00935564	-0.00131323
NCKAP5	0.0472896	0.0350415	0.0488522	0.0328357	0.0101208	0.0141912	-0.0613838	0.012604
LOC107986524	0.0220559	0.084469	-0.0791402	-0.0210677	-0.00888445	-0.0120971	-0.0660733	0.0149236
CCDC68	0.0133681	0.071064	-0.106875	-0.0125431	-0.0160186	-0.00455274	-0.00849691	-0.0140753
NDRG2	-0.0534908	-0.0022869	0.000164231	0.00930439	-0.0348264	-0.0387619	0.00641419	0.00654648
C9orf64	0.0134241	0.0608474	-0.111518	-0.0250227	-0.0155491	-0.0345313	-0.0647028	-0.0142396
CNNM1	-0.0530064	-0.00167396	-0.0150838	0.00889384	-0.0383552	0.0412399	0.0142608	0.0121547
CDCP1	0.0499651	-0.0344167	0.0345433	-6.3878e-05	0.0205334	-0.0255295	0.020164	-0.0109457
NPY1R	-0.0510935	0.000559036	0.00102548	-0.0780759	-0.0383101	0.0222103	0.00964785	0.00655314
NNAT	0.0324303	0.0524595	-0.0935357	-0.00227069	0.0163391	-0.00331954	-0.0159417	-0.00983651
SVIL-AS1	0.025966	0.0472528	-0.109001	-0.0109983	0.00142738	-0.0119842	-0.0173251	-0.034514
LRRC61	-0.000797939	0.0650597	-0.114167	-0.0261133	0.00941079	-0.0207408	-0.0694632	0.0156073
LOC105375785	-0.0522764	-0.016956	-0.0232393	0.0394624	-0.0177392	-0.000285098	0.0105736	0.0195782
TRIM55	-0.0298021	0.0861096	-0.0537136	-0.0474305	-0.00482089	0.0270233	0.039556	0.0145149
CYP7B1	-0.0525141	-0.0111903	-0.0169484	0.0297303	0.0488386	0.0112102	0.0063905	0.0159403
LOC284581	-0.0019879	-0.120545	-0.00654199	0.0132361	-0.00844945	0.0241334	0.037248	-0.00980593
SERPINB2	0.0446174	0.0442489	0.0607779	0.00164718	-0.00525079	0.0142215	-0.00901304	-0.025318
LRRC55	-0.0480792	-0.0405291	-0.00803093	-0.0239667	0.0655572	-0.0583386	-0.0412498	-0.0108453
ZNF676	0.0209607	-0.0607016	-0.106623	-0.00921064	-0.0174639	0.0159592	0.0338787	-0.00284358
GREM1	-0.0277602	0.0807478	0.0454583	-0.0220948	-0.123168	-0.00466348	-0.0166758	-0.00506567
NPY5R	-0.0527096	-0.00235026	-0.00207519	-0.0562075	-0.00666442	0.0181055	0.0399059	0.00354019
PHLDA3	0.0216023	0.0699535	-0.0992532	-0.000271209	0.00520265	0.00266482	-0.00878858	0.0247605
VAT1L	0.0513333	-0.0313472	0.0157376	0.0218195	0.0153395	-0.038763	0.0286114	0.0243946
DTX4	-0.0519627	-0.00189104	0.0105493	0.0301457	0.0612483	0.0452391	-0.00387842	0.00543051
MATN2	-0.0505941	0.0239773	-0.0183942	-0.0443159	0.0588812	-0.0225281	0.0106039	0.00374027
ZNF558	0.0279656	-0.0376858	-0.105201	-0.0286063	0.0280714	-0.0575376	-0.0438502	0.0127796
TNFSF18	0.0509032	-0.0213613	0.00597147	0.0598639	0.0493208	-0.011727	-0.0335607	0.0119841
NPTX1	0.049749	-0.0101685	0.0475153	-0.00588443	-0.00364579	-0.0588106	0.020602	0.0229787
SLC7A8	-0.0471117	-0.0454061	-0.024304	-0.0236577	-0.0534384	0.0555372	-0.0305415	-0.0106725
BTNL9	-0.0508943	-0.0219965	-0.0243879	-0.0197329	0.0115529	-0.0704203	0.0147108	0.00785476
ESRRB	-0.0482342	-0.024057	0.00459058	-0.0852906	0.0587771	-0.0384782	-0.0297982	0.00830055
NOS3	-0.0541372	0.00171138	-0.00773099	0.0178405	-0.000878478	-0.00473817	-0.00733778	0.00288905
S100A6	0.0339244	0.0601561	-0.0839056	0.00577399	-0.00156289	-0.00573831	-0.00853482	0.0540227
LINGO1	-0.0523206	0.0304929	-0.0112652	0.00356005	0.00209568	-0.00531315	0.0305818	-0.0126994
ITGA8	-0.0514441	-0.0168386	-0.020948	0.0404385	0.0470021	-0.0309401	-0.0159978	0.0122919
BMP10	-0.0520771	0.0272723	0.00335979	0.0289083	-0.0300732	-0.0106736	0.0393019	-0.00187466
RIPOR2	-0.048568	-0.0269289	-0.0175108	-0.0902316	0.0103749	-0.0308041	-0.015027	0.0137504
COL1A2	-0.0469858	0.0556446	-0.0141321	-0.0213042	0.0323552	0.00636126	0.0556089	-0.0155661
NGFR	-0.0495757	-0.0222127	0.00125821	-0.0671802	-0.068115	-0.022273	-0.0325885	-0.00999695
GJA4	-0.0534534	0.0013745	-0.00993493	0.0351368	-0.0108647	-0.0274697	0.00286774	0.0306603
OAS2	0.0501471	0.0158023	-0.0279665	-0.0549258	0.0348048	0.0516935	-0.0262185	0.00265482
RN7SL3	0.0289799	-0.0780972	-0.0737399	0.0302347	-0.0245559	-0.0020232	-0.0136036	0.00715135
PAX8	0.0294563	-0.0410186	-0.0995788	0.0151041	-0.00194965	0.0635541	0.0851431	0.004027
ADD2	-0.0451442	0.0423176	0.0362002	0.0152462	-0.090808	-0.0144433	0.0605287	0.00164602
CCNA1	0.0500832	-0.0391969	-0.0135941	-0.0253214	0.00499586	-0.0252927	0.0690303	0.00147121
CLDN1	0.0521466	0.00325222	0.0269107	-0.00959911	0.0429094	0.0145454	-0.0597351	-0.0197577
EFS	-0.0498205	0.0319234	0.0230542	0.053042	-0.0030007	0.0306485	0.0493279	-0.0182563
GATA6	-0.0503317	0.00507182	-0.0230836	0.0055221	0.0901781	-0.0160792	0.0524629	-0.0206322
LOC283788	0.0150204	0.0935171	-0.0798996	0.00348375	-0.012737	0.00341329	0.00139632	0.0265351
RGMA	-0.0453978	-0.0513813	-0.0165862	0.0382631	0.0152856	0.0814463	0.0593353	-0.013169
XKRX	0.0525543	0.0078609	-0.0228874	0.0076008	-0.0399971	0.0341572	-0.0213536	0.0160006
SLC4A4	-0.0511174	-0.00136091	0.0110155	-0.0785106	-0.0306323	0.0181676	0.00815509	-0.0170235
SP5	-0.0448853	0.059108	0.0224366	0.0481784	0.0371023	0.0139782	0.0228621	-0.00774079
SLC2A14	0.0119198	-0.0587252	-0.0969384	0.0413346	-0.034549	0.062662	0.182351	0.0287447
HTR2B	-0.0481156	0.0449033	0.000209953	0.00130406	-0.0292139	0.0781689	-0.0385993	-0.0122328
SRGN	0.0525616	-0.0122815	-0.0146594	-0.00740245	-0.00962245	0.0620418	-0.0212691	0.0306532
EPB41L4B	0.0454454	-0.0382069	-0.03477	0.072946	-0.0221302	-0.0160401	0.105156	0.0217566
RTL1	-0.0514961	0.0333098	-0.00748883	0.0240516	0.00319184	-0.0113711	0.0574773	-0.0194785
VANGL2	-0.0491383	0.0359398	0.0272156	-0.0273778	-0.0606595	0.00313548	0.0191845	-0.00036897
BGN	-0.052394	0.0168053	-0.0150638	0.0175679	-0.00941732	-0.057615	-0.00612049	-0.0566849
MEST	-0.0454683	0.0629845	-0.0122255	-0.0336405	-0.0160626	0.0182315	0.0170646	0.00894487
ADRB1	0.0441917	0.0597194	-0.028544	-0.0476218	-0.0201097	0.00228817	0.0609276	-0.00480035
NPFFR2	0.0354474	0.0481676	-0.0829702	-0.0467074	0.0356002	-0.0331805	-0.0140944	-0.00542609
CLDN11	0.0522277	0.0275166	0.0135649	-0.00829473	0.0265091	-0.0069289	0.0385149	0.0102618
CSMD3	0.0498536	0.045743	-0.00219877	0.00614303	0.0102031	-0.0145598	-0.055418	-0.00949214
LYPD1	0.0478038	0.0523909	0.0200215	-0.0188068	0.00770426	0.0367153	-0.0133441	0.0228685
CCDC160	-0.0517393	0.0170115	-0.0293885	0.0137546	0.0348034	0.021967	-0.0411348	0.0163672
TNS1	-0.0524002	-0.0124744	0.00179323	-0.0304915	0.0399354	-0.0507857	0.00519512	-0.00638989
GATA4	-0.0375062	0.0817477	0.0319205	0.0160408	-0.0245451	-0.0166261	0.0372656	-0.0183194
PCYT1B	-0.0521446	-0.0229928	-0.00312779	0.0210711	-0.023131	0.0540688	0.00825444	-0.0147303
XIST	0.00619302	0.101518	-0.0721295	-5.29995e-05	0.00751861	0.0446889	-0.00390745	0.00963733
GREB1	-0.0501925	0.0234102	0.0304315	-0.0507232	0.0394344	0.0200852	-0.00851855	0.00401702
MEG8	0.0258131	0.0340286	-0.10437	-0.0434033	0.00407542	-0.0947799	-0.0427777	0.00354243
MIR4458HG	0.0175481	0.0263663	-0.126261	-0.00901287	-0.00401974	0.0426372	0.0166578	-0.0183513
ZNF717	0.025278	0.0541436	-0.106087	-0.00979809	0.00455109	-0.00266055	0.00737	0.00217006
LOC124901892	-0.042127	-0.025211	-0.0770863	0.0538866	0.00976022	0.0133358	0.0138886	-9.5744e-05
LAMA1	-0.0519632	0.0313412	0.00895751	0.0199166	0.0155189	0.0260553	-0.00586257	0.0135217
PRND	-0.0180815	-0.0971525	-0.0116985	-0.0222025	0.0509085	-0.132214	-0.0728787	-0.0442462
LNCTAM34A	0.0211941	0.0590316	-0.107746	0.0160645	0.00670032	0.0217854	-0.0151123	-0.0353799
DIO3OS	-0.0505614	0.0369792	-0.0238499	-0.00343729	-0.0318098	-0.0058191	-0.0129959	-0.00607155
MYEOV	0.0496863	0.0215929	0.0494226	0.000647091	0.0233967	0.00327229	-0.00283907	-0.0268389
OAS1	0.0507392	-0.00298537	0.0222525	-0.0499906	0.0487104	0.0517456	-0.0418933	1.16782e-05
ITGA9	-0.0534087	-0.0183683	-0.00742418	0.00744654	0.00987157	-0.0214444	-0.0245316	0.0614585
MX1	0.0475612	-0.00156499	0.0122919	-0.0657846	0.0622572	0.103645	-0.0175656	-0.0132225
ACP5	-0.0489052	0.0268969	-0.00596237	-0.0379451	-0.058895	0.0736995	-0.0659864	0.00280578
LINC00960	-0.0384945	0.0422903	0.0825144	0.00173816	0.0201719	0.0427616	-0.0127263	-0.00981197
VAV1	-0.0525171	-0.0137712	-0.00207376	0.0375189	0.0461532	-0.0205792	-0.0227546	-0.000198399
LAMP3	0.0524889	0.0220124	0.016796	0.00841759	0.0149025	-0.0372085	-0.0237962	-0.010083
COL6A3	-0.0430083	0.0640204	-0.00134164	-0.0453994	-0.0359711	0.0420166	0.0841982	-0.0154672
FRMD5	0.0511851	0.026227	-0.0277396	-0.0391875	0.00899708	0.00729411	0.022928	0.0105984
BRINP1	-0.0472466	-0.0233811	-0.0465435	0.0687876	-0.00166717	0.00355326	0.0711296	0.0271083
PRKG1	-0.0533301	-0.0099362	-0.0198688	0.0124989	-0.0190621	0.0192651	-0.00667026	-0.000280064
HLA-H	0.0265674	-0.0942402	-0.0373972	0.0178513	-4.12703e-05	0.0841879	0.0481644	-0.00204848
GPIHBP1	-0.0491621	0.00320589	-0.0346286	-0.0161974	-0.0159975	-0.102274	0.0266611	-0.00915978
LAMC3	-0.0497459	0.0281287	0.0283125	0.0106775	-0.0533833	0.0322832	-0.0681516	-0.00265166
NLRP2	-0.00679233	0.116385	-0.025057	0.0123572	-0.0492692	-0.0240174	0.00474316	-0.0109766
METTL7A	-0.0525956	0.0135548	-0.0113819	-0.0289111	-0.0410806	0.0203716	-0.0412091	0.0126498
TGM3	0.0299217	-0.0133558	-0.111394	0.0241229	-0.041022	0.000606586	0.0515275	0.0263294
EFNA5	-0.0439395	-0.0144757	-0.0282125	-0.0607271	-0.0976594	0.106791	-0.0115946	0.00913224
DENND2A	-0.0512514	-0.039064	0.00586773	-0.0115786	0.00841476	0.0191648	-0.00269259	-0.00362128
CDH12	-0.0432184	0.0653947	0.01537	0.0333697	-0.0588978	-0.0158744	-0.035785	0.00136385
MACROH2A2	-0.0509708	0.0293251	0.0152232	0.0479269	0.0212464	-0.00595642	0.0472895	-0.0139775
LPL	-0.0500338	-0.00635236	-0.041885	0.0387207	0.0404063	-0.0400358	0.00163074	0.039035
PCDHA6	0.0304827	0.0337236	-0.107771	0.0089634	-0.00161732	-0.000168707	0.0332774	0.00498267
GDF7	-0.0422811	0.0158746	-0.0764653	-0.0272141	0.046412	-0.055986	-0.0326124	-0.0131936
ZBED10P	-0.00293575	0.0415097	-0.127489	0.0129216	0.0216512	-0.00943442	-0.0791335	-0.00931729
SLCO3A1	-0.0508605	-0.0252924	0.00127795	-0.0364291	-0.0689814	0.0107562	-0.0247006	-0.0161454
NYNRIN	-0.0532202	0.0144785	0.0128803	-0.0243942	-0.0261385	0.0131312	-0.00243092	-0.0250293
GDF15	0.0342858	0.0612101	-0.0811683	0.01673	0.00628764	0.0165267	0.00373792	0.0437998
NOMO3	0.033447	-0.0298479	-0.102857	-0.0191936	-0.0104901	-0.0217104	0.0114217	-0.0120206
ADAMTS7P1	0.0248693	0.0791102	-0.0814722	-0.00399247	0.0409703	-0.00580509	-0.0265705	-0.0292703
MIR34AHG	0.0208889	0.060973	-0.105538	-0.0335474	-0.000695176	0.00551818	-0.036304	-0.0364406
PURPL	0.0187694	0.067732	-0.104169	0.00636594	-0.007985	0.0209449	-0.0221469	-0.0195309
NPTX2	-0.0448597	0.0657759	0.00390763	0.016677	-0.0183897	-0.0269341	-0.048616	-0.0242432
CXCL8	0.0537682	-0.000321676	0.00611774	0.00220527	0.039017	0.0129022	-0.000474165	-0.0310933
CRISPLD1	-0.0531205	0.0171106	-0.0141714	0.00603545	0.0303535	0.0147976	0.0176929	-0.019305
NCKAP1L	-0.0494615	0.000459196	-0.0129269	0.0257287	-0.0747639	-0.0794292	-0.0670609	-0.01615
LOC124904708	0.0177262	-0.0999806	-0.056237	-0.0305488	0.00703053	-0.0611388	0.0155846	0.00805673
CXXC5	-0.0538194	-0.00537747	-0.00214352	0.0187645	-0.0131934	-0.0316263	-0.00541878	0.0179839
IL6	0.0500236	0.0421192	-0.00918804	0.00269757	0.0173048	-0.0027223	0.0755052	-0.00714204
JPH1	-0.0535301	-0.0099642	-0.0148199	-0.00975632	0.0254637	-0.0148981	0.0154563	-0.0123673
ARHGEF16	-0.0486591	-0.0171223	-0.0120746	0.0620442	0.094872	0.000314519	0.0297796	0.0211658
GPRIN3	-0.0487538	-0.0487019	-0.0051597	0.0399798	0.0240207	-0.00585852	-0.0245404	0.0219707
NRG3	-0.0522059	0.0085494	-0.0302102	0.0379752	-0.000775571	0.000710551	-0.0285866	0.0109608
TRIM22	0.0353522	0.0535415	-0.0843786	-0.015035	0.0152271	0.0238553	-0.0218904	0.025717
RAMP1	-0.0498952	-0.0118978	-0.0200791	-0.087952	0.00342878	-0.0161383	-0.0357942	-0.00828623
FOLH1	-0.0165297	0.104306	0.0159636	0.0594613	0.024553	-0.0213289	-0.144275	0.0102198
MT2A	0.050526	-0.0107133	0.0246776	-0.0670662	0.016468	-0.0457189	0.0256604	-0.0439006
IFI44L	0.0424374	0.00200965	0.00411446	-0.083113	0.0859423	0.119262	-0.100835	0.0136411
EMB	-0.04414	0.0470707	-0.0482766	-0.0023654	0.0232379	0.0730475	0.0426496	0.00535948
MAFB	-0.04702	-0.0557392	-0.0188087	-0.0108101	0.000856008	-0.031777	-0.051229	0.0281036
STC2	0.0505235	0.0251676	0.0309452	-0.0426193	0.0300535	-0.0226135	0.00198045	-0.0317397
ANGPT1	-0.050011	0.0204412	0.00364165	-0.0692239	-0.0643476	-0.00228822	0.0181732	0.00538802
PDE2A	-0.0402111	-0.0675337	-0.0278816	-0.0105218	-0.0662684	-0.0107353	-0.104316	0.000143404
GUCY1A1	0.0458075	-0.0577605	0.00704587	-0.0327719	-0.0458138	0.0445238	0.00158498	0.0200322
ACTA2	-0.00256553	0.0871107	-0.0957872	0.0090848	-0.00205302	0.0246898	-0.0206241	-0.00656311
LPXN	0.0540295	-0.00056584	0.00529213	-0.0167684	-0.0062064	-0.024224	0.00708947	-0.00754854
SEMA6A	-0.0538865	-0.00616248	-0.0064713	0.0240209	0.0163333	-0.00902899	-0.00602905	-0.0138493
SERPINE1	0.0487705	0.0423783	-0.0352877	0.0189886	0.017757	-0.00544979	-0.00183744	-0.118213
SPATA18	0.0178494	0.0730381	-0.100544	-0.0127925	-0.0160175	0.0116785	-0.0119789	-0.0459258
ZFP3	-0.00717363	-0.117163	-0.0211013	-0.0348772	0.00192191	-0.0366795	-0.00950581	-0.00277251
DNAH8	0.0474997	0.0278037	0.0487836	-0.000998364	0.00991644	-0.0490666	0.0879103	0.013803
LOC112268169	0.051056	0.0337781	-0.00187832	0.0304214	-0.0102867	-0.0482214	0.0172786	-0.00704386
MCF2L	0.0427803	-0.0149008	0.06885	-0.0261047	0.0375365	-0.0503274	-0.121047	-0.00975657
DDX11L2	-0.013587	0.0771364	0.0969915	0.0171423	0.0585803	-0.0132712	-0.00485149	-0.0180511
NTN4	0.0506159	0.0226567	-0.0374412	-0.0350692	-0.00701234	-0.0225592	0.0166892	0.0201262
LOC107986108	0.048203	-0.00767155	0.0303317	0.0270883	0.00539753	-0.107743	0.0808825	-0.00902131
SELENOP	-0.0535689	-0.00526284	-0.00638723	-0.00259244	0.0404672	0.0164685	-0.0244029	-0.0523539
CRHBP	-0.04502	0.0617468	0.021821	-0.000496039	-0.0150191	-0.0494929	0.0303565	-0.0831565
ALDH1A2	-0.0519715	-0.00436172	-0.0229444	0.0207449	-0.0503613	0.0425315	-0.0192556	-0.00802352
NINJ2	-0.050134	-0.0063391	-0.0153196	-0.0807673	-0.0535466	-0.00233214	0.0044547	0.00544606
MMP10	0.0514624	-0.00212621	0.0223945	0.0416877	-0.0391516	-0.0522192	-0.0305136	-0.0200722
CSPG4	-0.0427065	0.044242	-0.0107253	-0.110167	-0.00113152	0.0644095	0.0581836	0.00148393
NR4A3	0.0478105	0.0353758	0.0438197	0.0105022	0.0501826	0.00439544	-0.0481426	0.00752826
NPR1	-0.0527613	0.000251984	-0.0166869	0.0270206	-0.0271556	-0.0461246	-0.0190068	-0.0211145
SULF1	-0.0464361	0.0464397	0.00885918	-0.0759796	-0.0274381	-0.0377474	-0.0431517	-0.0158973
LRRC38	0.0442223	0.048022	0.0401531	0.0727985	-0.0187997	-0.00447193	-0.0544545	-5.18097e-05
PAPLN	0.0434185	0.0208935	-0.0531882	-0.0504068	0.0745187	-0.0797441	-0.0549344	-0.00331403
LINC02998	-0.0534984	-0.00519812	-0.0216753	0.000752107	-0.0215492	-0.00233226	0.00350125	0.0181857
MMP1	0.00899391	-0.00644031	0.129722	0.0565892	0.0163707	-0.0627697	-0.0259503	0.0610204
CIDEB	-0.00180558	0.0720756	-0.110114	-0.0240134	-0.0276094	0.00878334	-0.00804131	0.00752653
KYNU	0.0524897	0.00431365	-0.0144781	-0.00985948	0.000598282	0.0677688	-0.0379347	0.00527348
TSPAN7	-0.0479099	-0.0248856	-0.0221986	-0.0534474	0.0915818	0.0325272	0.00381204	-0.00806086
AHNAK2	0.053114	-0.0103065	0.0192831	-0.00301032	0.0065508	-0.0275855	0.0487689	0.0250194
CXCL1	0.0500191	-0.00851847	-0.0237786	0.0297261	0.0830371	0.0465296	-0.00431771	0.00779119
KCNMA1	0.0533033	-0.0163282	0.0108165	-0.0281211	-0.00200821	-0.015404	0.0073182	0.0087515
LOC124907736	0.045065	-0.00111351	-0.0545109	0.0795757	-0.0402018	0.0184841	-0.0923474	0.003781
TPD52L1	-0.0478326	0.0323844	0.00955194	0.0215315	-0.10863	0.00829443	-0.00830335	-0.0112186
TRG-AS1	-0.0217389	-0.10813	0.00895011	0.0295166	-0.044953	-0.0213684	-0.0314962	0.00566248
CD248	-0.0478925	0.0474027	0.00970549	0.0154793	-0.0316499	-0.0696675	0.0162729	-0.0131345
TGFBR3	-0.0534185	0.00413414	-0.00226622	0.00299679	0.0497823	0.0177987	-0.00268772	-0.0429603
RADIL	-0.0525455	0.024144	0.006638	-0.0293631	0.00650929	-0.0129727	0.0446146	-0.0049595
DSG2	-0.0424329	0.0601385	-0.0155069	-0.000585564	0.050604	0.0893518	0.0668301	-0.000866853
H19	-0.0522605	0.0141507	-0.00308685	-0.0488488	0.0349507	-0.0297623	0.0185397	-0.129172
ZNF571-AS1	0.00563817	-0.107874	-0.055632	-0.0253544	0.0317759	-0.0417694	0.0262482	-0.00824368
ISM1	-0.0515406	-0.017149	-0.0320093	0.0330589	0.0178789	-0.0112661	-0.0379748	9.93555e-05
CXXC4	-0.0519482	0.0233811	0.010192	-0.0496101	-0.0120565	0.0059851	0.0333194	-0.0026707
RIPK3	-0.0466564	2.96468e-05	0.0097807	-0.0312682	-0.136318	-0.0147341	-0.0616086	-0.0212298
GRIK2	-0.0495362	0.0439476	0.006549	0.0193802	-0.00876692	-0.0529517	0.0180849	-0.000503013
MIR31HG	0.0496388	0.0122382	0.0321044	0.0201332	0.00877666	0.0749521	-0.0907653	-0.00410337
RASGRP2	-0.0532619	-0.0160247	-0.0134729	-0.0220562	0.00581343	-0.021068	-0.0163658	0.00886233
ZIC4	-0.0494687	-0.0218722	-0.0273654	0.0139119	0.07698	-0.0103318	0.0752084	0.00160416
FAM184A	-0.0531891	-0.00513778	0.00460182	-0.0270425	0.010047	-0.0506222	0.0148404	-0.00567361
HOXD9	-0.0454136	0.0269974	-0.0493681	0.0766134	0.0548282	0.0027178	-0.00708786	-0.00463466
CYFIP2	0.021787	0.0705517	-0.0969282	0.0102679	0.0261637	0.0242099	-0.00263826	-0.0745088
KIF26A	-0.0526702	-0.0112316	-0.016565	0.031561	0.0402312	-0.0193491	0.00607709	-0.0758368
PHYHD1	-0.0480551	0.0334629	0.0132948	-0.0359455	-0.0972792	-0.00158452	-0.00326763	0.00633169
CRYBG2	-0.0504947	-0.0409046	0.00145783	0.018794	0.0255641	0.0328064	-0.001445	-0.0042003
HSD11B2	-0.0503835	-0.0321827	-0.0101999	-0.0288542	-0.010721	-0.0613386	-0.0528865	0.00903899
LRRC34	0.0178396	0.072561	-0.0996412	-0.0191727	0.0193025	0.0206856	-0.04011	-0.0030596
DNAJA4	0.0211262	0.0716998	-0.0900987	-0.0146511	-0.040109	0.010257	-0.112505	0.000209186
PRRX1	0.0346302	0.0227154	-0.102143	-0.00306805	0.0167515	0.0290785	-0.03583	0.0565772
CSF3	0.0516274	-0.0166815	0.0129639	-0.0281794	0.0571772	0.0198486	-0.0580205	0.00939677
LOC124902646	-0.0502496	0.0239916	-9.95697e-05	0.0365767	-0.0772816	-0.0347342	0.0201888	0.00928822
GCHFR	0.0489976	-0.0381446	0.0167069	0.0689067	0.0115018	0.00365934	-0.0117649	0.0116922
EPB41L3	-0.0440468	0.0463904	0.0493421	-0.0142313	0.0724607	0.0183785	-0.0220119	0.00852072
IL1B	0.0525648	-0.000181886	0.0225398	-0.00798206	0.0466876	-0.033557	-0.000291416	-0.0385113
HSD11B1	0.0540708	-0.00869235	0.00884721	0.00707652	-0.00061253	0.00169576	-0.0159142	-0.0308459
ACSL6	-0.0488212	0.00646866	-0.0285723	0.0755263	0.0540361	0.0241273	0.0660305	0.0024829
CYSLTR2	-0.0387198	-0.067332	-0.0465402	0.00889439	0.0398481	0.0606916	0.0590463	-0.00825877
IL16	-0.0500061	-0.0338034	0.0065201	-0.00327396	0.0505379	-0.0455695	-0.0701517	0.00264742
NIBAN1	0.039511	-0.0755824	0.0322327	-0.0175	-0.0050731	0.0258797	0.0675159	0.0106884
ZP3	-0.0186866	0.0591221	0.108278	0.0117085	-0.0212164	-0.0536437	-0.00259953	-0.0106374
AK5	0.050074	0.036238	-0.0106977	0.010634	-0.0130055	-0.0600523	0.0593756	0.0252605
ZNF528-AS1	0.011648	-0.110323	-0.0413731	-0.0257622	-0.0043322	-0.0562312	0.0108448	0.0117045
MYO15B	-0.0514457	0.00018432	-0.0355812	-0.00980145	-0.0372885	-0.035191	0.0418492	0.000719106
MSL3P1	0.0270502	0.05131	-0.103859	-0.0174433	-0.00195435	-0.0210357	-0.0357521	-0.0232581
CECR2	-0.0497417	0.0103525	-0.0252009	0.0598926	0.073196	0.0102319	0.0213097	-0.0147395
CLIP4	0.0533322	-0.000267132	-0.0096499	0.00319695	-0.013879	0.0274142	0.0710593	-0.0161231
SERPING1	-0.0542505	0.00683379	-0.00309659	-0.000377903	0.00656815	0.0057664	-7.90093e-05	0.0398755
DSC2	-0.050728	0.0192592	-0.0161799	0.024045	0.0714694	0.0408577	0.0257857	0.0170525
GFRA1	0.00190043	0.106167	0.0458375	-0.00262705	-0.0191588	-0.107062	0.0329411	0.0315151
GPR141	0.0488047	-0.0275385	-0.00366154	0.0515029	0.0762899	-0.0486726	0.0386024	0.0144018
GIMAP7	-0.0534794	-0.00329546	-0.0101806	0.000460715	0.0297705	-0.0363146	0.0212039	-0.00495574
ADAMTS19	0.0514275	0.0209018	0.0353983	0.0240125	-0.00875307	0.00726148	-0.0114357	0.00449968
CLU	0.0525173	-0.0049134	0.00367786	0.0601988	0.0133758	0.0258016	-0.000151115	8.21349e-05
FGF2	-0.0527031	0.0213228	-0.0153999	0.0296457	0.0114021	-0.0132327	0.0116655	-0.0347787
ERAP2	-0.0182425	0.0653365	0.104748	0.0193147	0.0294677	3.07241e-05	-0.0553246	0.0155422
SFTA1P	0.0526229	0.0261159	0.00896827	-0.000262277	0.0183845	-0.00406671	0.0444423	-0.0033244
C5AR2	-0.0503865	-0.0162741	0.0133861	-0.0391733	-0.0765066	0.0177784	-0.060612	-0.0127033
GABRP	-0.0118379	-0.105385	-0.0341479	-0.0743683	-0.0260706	-0.0633491	-0.0410102	0.0381753
CCDC144NL-AS1	-0.0356284	0.0483329	0.0853341	0.00422164	-0.000920096	0.0394724	-0.0641872	0.0224571
SLC1A1	0.0531051	0.00625407	-0.00464105	0.0505355	0.00251384	-0.0101666	-0.0209029	0.0264817
RPL23AP53	-0.0190774	0.0881267	0.0776259	0.0157984	0.0369318	-0.0217887	-0.0574509	-0.0015842
SLFN11	0.0498441	-0.0389181	-0.0284176	0.0221409	0.0147054	-0.0159776	0.0246775	-0.00646947
TNFRSF1B	-0.0533299	-0.0110438	-0.0141457	0.0325529	0.0101157	-0.0123522	-0.00812996	0.010504
GRIK4	0.0449298	0.046956	0.00847392	-0.0211141	-0.0213237	-0.120646	0.00834578	-0.0276587
COL15A1	-0.00298826	0.0248803	0.0662397	-0.170428	-0.0023541	-0.163668	0.0180335	-0.0191091
LPAR3	0.0429604	0.0656526	0.0371397	-0.00659776	0.0101494	0.0251641	-0.0325893	-0.0102099
LOC105374003	0.0504468	0.0329001	0.0186061	0.00548969	0.0398684	-0.023554	0.0710573	-0.0123201
ELFN1	-0.0507342	0.0351614	-0.0197572	-0.00595033	-0.0277303	-0.0336814	0.0298785	0.0122922
CPM	-0.0489592	-0.0339153	-0.0341092	-0.0565606	0.000645958	0.0127043	-0.00957477	-0.0105927
CD36	-0.0502166	0.00860042	0.0121601	-0.0359389	0.0893353	0.0308691	-0.0427641	-0.020365
MMP9	-0.0416265	-0.0682073	0.0241137	0.0422301	0.0505691	0.0230944	-0.036374	0.0317042
EPS8L2	0.0100133	0.087243	-0.090164	0.00489693	-0.0355055	0.0263946	0.04147	0.0111047
GRIA1	-0.048781	-0.0353708	-0.0197556	-0.0281954	-0.0120449	-0.085552	0.00282763	0.00158056
NLGN4X	-0.0486681	-0.0132196	-0.0351637	0.0764427	0.0437847	0.0297372	0.0128832	0.0444129
ADGRF1	0.0434189	0.010115	0.00273916	0.0755582	-0.063642	-0.144605	0.00284258	-0.027882
NDNF	-0.0198336	0.0638554	0.0205086	0.00483476	0.212036	-0.0376046	0.0516862	-0.016113
ENPP2	-0.0469984	0.00755775	0.0328898	-0.0510631	0.107436	-0.000101991	-0.0546837	-0.03325
PDK4	-0.0499676	0.0201492	-0.0421977	0.0189193	-0.00770067	-0.0399349	-0.053337	0.0450215
MPL	-0.0507495	-0.00541734	-0.0420082	-0.0324103	0.0398465	0.000394994	0.000495686	-0.00339769
KCNE3	-0.0459217	-0.0268524	-0.0263562	0.10084	0.00348941	-0.0557279	-0.054161	-0.000486679
SAMD9L	0.0514585	-0.00943387	-0.0415607	-0.000458097	0.015751	0.00469401	-0.0348731	0.0105959
LOC107984018	0.0487583	0.0324337	0.0206371	0.0580773	0.0134545	0.0559066	0.0598389	0.000823742
LHX6	0.0485699	-0.0303636	0.0341295	0.0683044	-0.0142475	-0.012605	-0.0284318	-0.0767243
SGCG	0.0189158	0.0797329	0.0582198	0.105111	-0.0417423	-0.088921	-0.0128966	-0.00609277
DSP-AS1	-0.0493552	0.0108259	0.00628593	0.0571364	0.0896391	0.0124083	-0.0620252	-0.0160838
TMEM273	-0.0485191	-0.0346342	-0.044461	0.00905729	0.0328305	-0.0189904	-0.0220262	-0.00701741
CDKN1A	0.0285634	0.0711451	-0.0844127	0.0181248	0.00802554	0.0252334	-0.00751391	0.0669699
MAGEL2	-0.0501659	0.0326496	0.00788221	0.019069	0.0659824	-0.0156406	0.0535262	0.000288214
ZNF853	-0.0528016	0.00114289	0.0134366	-0.00752771	0.0507477	0.0121678	0.055756	-0.0198599
LINC01132	-0.0316607	-0.0649483	-0.0281169	-0.0117795	-0.159062	-0.0470809	-0.0317171	0.00229083
RASL10A	-0.0482028	-0.0352169	-0.0220996	0.00715137	-0.0865084	2.74842e-05	0.0555722	0.0177157
WNT9A	0.0494082	0.0114072	0.0130674	0.0740875	-0.0230558	-0.0654918	0.0684374	0.00451514
NAPRT	0.00710758	-0.118026	-0.0222392	0.0146077	-0.014589	0.0169346	0.0431887	-0.0113593
EMP2	-0.049595	-0.0255561	0.0344681	0.00124763	-0.0703709	0.0119965	0.0149449	0.00229274
FAM78A	-0.0532691	-0.00910273	-0.0165391	0.0209585	0.0135633	-0.0313487	-0.0162534	-0.0889387
NAP1L2	-0.0507986	0.0298231	0.00371009	0.0540164	0.0416783	0.00323294	0.0109452	0.000739741
NTM	0.0520752	0.011413	0.0265609	0.027541	0.0304637	-0.0352587	0.0183087	0.0126224
KRT80	0.049068	0.0444255	-0.003111	0.0157589	-0.00794844	-0.0657771	0.0219677	-0.0136469
NOTCH3	-0.0478728	0.0430477	0.00609064	0.0403651	0.0465521	0.0646531	0.0257616	-0.0503113
LPAR4	-0.0511804	0.013023	0.00157171	0.0494403	0.0658195	0.0259439	0.0350804	0.00487812
STEAP3	0.0494798	-0.0260706	0.0286422	-0.0326279	0.0356685	-0.0683328	0.0257102	0.0077831
PCDHGA7	0.0103283	-0.0557839	-0.115808	-0.0202408	-0.033057	-0.0454961	-0.0611799	0.00917944
D21S2088E	-0.0508048	-0.0244818	-0.0113964	0.0193054	0.0496882	-0.0285143	-0.0890436	-0.00726654
HEPH	-0.0522452	0.0071675	0.0130295	0.0387991	0.0521504	-0.0281017	0.00773967	-0.0225889
LOC105369370	0.0528139	0.0257787	0.0101194	0.00381707	0.0125677	0.0178097	-0.0144614	0.00560782
IL1RL1	0.014331	0.0929677	0.0789545	0.0144806	0.0397674	-0.00661806	0.0152825	-0.0362321
DSP	-0.0504306	0.0224298	9.9879e-05	0.0422891	0.0755608	0.0299977	0.00229288	0.0182923
ARHGAP44	-0.0524799	-0.0172696	-0.00627578	0.0273314	-0.00357485	0.0512534	0.0399701	0.0267492
GAS1	-0.0506983	-0.0220094	-0.0191397	0.0533872	0.0498981	-0.0217707	-0.00528622	0.0194471
LOC105377548	-0.0517285	0.0320261	0.00732028	-0.0292797	-0.0225739	-0.0183983	0.00408053	0.00361466
KCNS3	-0.040939	-0.0112948	-0.0669914	0.0524834	0.0864175	-0.062383	0.0640424	0.00380571
LRIG1	0.0416866	-0.0701279	-0.0107737	0.0450703	0.00842154	-0.0624304	-0.0186019	0.0288697
NR3C2	0.0483221	-0.0357548	0.0226521	-0.0678302	0.0320897	-0.0324104	-0.0267514	-0.0108232
SLC40A1	-0.0520491	0.0208566	-0.0278265	0.0176413	0.0106625	0.00462806	-0.0414874	0.0300324
SH2D5	0.045102	0.0286061	0.019483	-0.0965878	0.0461135	0.0688263	0.0641862	-0.00517242
SLCO2B1	0.0249915	-0.0815984	-0.055516	0.0774566	0.0386587	-0.0546556	-0.0919317	-0.000843697
PLXNA4	0.0484408	-0.0456207	-0.00272591	0.0492845	0.0124713	0.00380841	-0.0761518	0.0177663
PCDHB5	0.0287412	-0.0202813	-0.113532	-0.0163553	0.0105613	-0.0385713	-0.0257125	0.0311683
CX3CL1	-0.0450759	-0.0100042	-0.0108722	0.103327	0.0900316	0.0304824	-0.0792134	0.0422346
ITGB3	0.0464466	-0.040002	-0.0506384	-0.0323953	-0.00686327	-0.0342184	0.00890264	0.0313481
NHS	-0.0488089	0.00569617	-0.0386104	0.084264	-0.0144302	0.0171295	0.0014637	-0.0408713
STXBP5L	-0.0522884	-0.00204241	-0.0194461	-0.0477993	-0.0189457	0.0245965	-0.0460705	-0.0112121
RAB3B	0.0494359	0.029964	0.0408642	-0.028523	-0.0299093	0.0126877	0.0160045	0.00664034
NKX2-3	-0.0505571	-0.009104	-0.0340135	0.00164923	0.0733976	-0.00933799	0.0291539	-0.00295701
RAPGEF4	-0.0421504	-0.0609724	0.0146899	-0.0391796	0.0232446	0.0989602	-0.0319564	-0.024384
EPSTI1	0.0406322	-0.0173962	0.0131694	-0.0889412	0.0713326	0.144908	-0.0467785	-0.0186939
NEO1	-0.0495227	0.0253487	-0.00610641	0.0851845	-0.0124765	0.0106224	0.0485961	-0.0102133
GAS6	0.0273591	0.0608919	-0.0957653	-0.0138336	0.0156667	0.0328607	0.0280059	0.019376
HPSE	-0.0382151	0.0671789	-0.0605914	-0.0232663	-0.00346113	0.0155622	-0.000431138	-0.00746931
CCDC3	-0.0238322	0.0351894	-0.0558724	0.173823	-0.0457673	-0.081593	0.0273539	-0.0131204
THNSL2	-0.0469652	0.0573562	-0.0113817	0.0231815	0.0308915	0.0197224	0.0175201	-0.0116251
SALL1	-0.0535341	0.00549421	-0.00728326	0.016547	0.0415082	-0.00890731	-0.0016193	-0.0291071
DCDC2	-0.0508851	-0.0139271	-0.0151378	0.0223374	0.0739108	-0.0250364	-0.0650065	-0.00587062
ZNF395	-0.0512332	-0.000291406	-0.00198969	-0.0169625	0.0881411	0.0331747	0.0223508	-0.0260454
LOC102724122	0.0521351	-0.00382533	-0.00819196	0.0442538	-0.0525729	-0.0226618	0.0403845	0.0355163
VGF	-0.0332212	0.0696282	-0.0124991	-0.121835	-0.056134	-0.0167385	0.0705765	-0.0138869
PCSK5	-0.0522341	0.0293763	0.0105704	-0.00692768	0.00818973	-0.0331182	-0.0050075	0.0140539
SMAD7	-0.0425474	0.0274673	0.0392437	-0.0986589	-0.0940866	0.00256199	-0.00942078	-0.0117117
COL25A1	-0.0515152	0.0367829	0.00326333	-0.0105416	0.0187323	-0.0129537	0.0250405	-0.015701
IGF2-AS	-0.0523387	0.0208835	-0.0210445	-0.0102895	-0.00530131	-0.0417623	0.0137569	0.0306848
TTC39A	-0.0513011	0.00148683	-0.0320846	0.0389627	-0.0092056	0.052249	-0.0274358	-0.0268383
LOC112268061	-0.0440149	-0.0434486	0.0256037	0.0349294	-0.0772044	-0.091612	0.0331289	0.00916092
FAM107A	0.0512893	0.000290803	-0.00385752	-0.0545615	0.0320165	-0.0684544	-0.0230595	0.0661922
FOXP2	-0.0472396	0.038281	-0.0351032	0.0671164	-0.0154568	0.0256546	0.027477	0.00402877
STMN2	-0.0355064	0.0801245	0.0174839	0.0410451	-0.0861152	-0.00872218	0.042893	0.00948594
SOX6	-0.0529929	0.0030889	0.0142048	-0.0478165	0.00301784	-0.0113417	0.0232961	-0.0291508
RBP1	-0.045439	-0.0456724	-0.0171896	0.0777731	-0.0123637	-0.066771	-0.0305553	-0.0125692
IL33	-0.0237453	0.0211213	0.00788927	-0.0589601	0.185441	-0.165861	0.0666459	-0.0370714
FSTL5	0.0496681	0.0399894	0.00732726	-0.0128257	0.0574674	0.0244592	0.0372233	0.0144499
SEMA3C	0.0419996	0.0597457	0.0200268	-0.0371048	0.0952599	-0.0323749	0.00211989	-0.00975063
PCSK1	-0.0473968	0.0250215	0.0252985	-0.0351392	-0.0815338	-0.0788279	0.0112078	-0.0129272
ADORA2B	0.0323429	-0.0499491	-0.0904824	0.0299199	-0.0342367	0.00502048	0.0741864	-0.0279932
DOCK2	-0.0447405	-0.0622129	-0.0241032	-0.00283524	0.0378571	0.0127511	0.0526418	-0.016381
IFI6	0.0487928	-0.00393624	0.0257857	-0.0734188	0.0437232	0.0676309	-0.0350228	-0.0484738
NKX2-5	-0.039108	0.0500472	0.052892	0.0333681	0.0879196	-0.0688289	0.0436341	-0.0148257
LINC00639	-0.0535667	-0.00691471	-0.018899	0.00644104	-0.0174407	0.0138504	0.0175076	-0.0113463
ZNF804A	0.0513757	-0.000910768	-0.0126062	-0.0626887	-0.010101	-0.0250412	0.0826188	-0.0159193
LOC105376375	0.0248762	-0.102886	-0.020164	-0.00606979	0.026396	-0.018917	0.0971579	0.000817835
VWCE	0.00144601	0.0716857	-0.109599	-0.0200344	0.0100253	0.0453338	-0.00886517	0.00670533
SELE	0.0469155	0.00217302	-0.0109053	-0.00932657	0.142658	-0.00531869	-0.0193534	-0.0115387
FAM102B	-0.0533657	0.00487225	-0.00872083	0.0325178	0.0203012	-0.0304546	0.00774137	0.0806112
LOC105371267	0.0324192	0.0570915	-0.0898452	0.0070233	-0.00348286	0.0180912	-0.0173819	0.00723757
SH2D2A	0.0380792	-0.0787642	-0.0215511	0.0208284	-0.0331572	-0.0530145	-0.0623343	0.0290033
FAM13C	-0.0494289	-0.0109806	-0.0298794	0.0416434	0.0863027	-0.0099752	-0.0184838	-0.049922
STK32B	0.0514171	0.029845	-0.00513898	0.0465552	-0.00438203	-0.0319883	-0.00463475	0.0142646
CLEC4M	-0.0417956	0.0573895	0.0106416	-0.0601164	-0.0645716	-0.0781229	-0.050305	-0.0198074
LOC105375690	-0.0233009	0.0602671	-0.0983348	0.0603267	0.0289174	0.00147314	-0.027709	-0.00201122
BEX1	-0.0529309	-0.00806748	0.00964252	-0.0221914	0.0262732	-0.0238414	0.0687444	0.00486398
GRIN3B	0.0416906	-0.0320566	-0.0247384	0.0660568	-0.00900722	0.149225	0.0480045	0.00746873
WDR86	-0.0517003	0.0243102	0.0130997	-0.0328607	0.0377356	0.0356285	0.00440182	0.0341395
PHGDH	-0.0534286	-0.0215789	-0.00255877	0.00612556	0.00628781	0.00764607	0.0151094	0.0719992
MEG9	0.0203694	0.0027142	-0.0986005	-0.0615841	0.0477111	-0.127968	-0.147332	-0.0247302
LOC105375977	-0.0500358	0.0375037	-0.00788956	-0.0090799	0.0359786	0.0379128	-0.0716344	-0.0285077
IFIT1	0.037888	0.0147653	0.0464673	-0.0703107	0.0579331	0.153936	-0.0725324	-0.0254948
BDNF	0.0384036	0.0700049	0.00335803	-0.0941536	0.0420623	0.0334119	0.0122098	-0.00199489
HEY2	-0.042235	0.0164287	-0.0378531	0.136613	0.00396129	0.0241844	0.0495958	-0.000490785
LINC01610	0.0434747	0.035234	0.0322819	0.0982057	-0.0431846	0.0318029	-0.0960874	-0.00734284
ERV3-1	0.0442818	-0.0431992	-0.0579398	-0.00942397	-0.0534785	-0.00574656	-0.00925468	0.00965162
GBP4	-0.0493614	-0.0190682	0.00588198	-0.0415666	0.0915089	0.0172724	-0.0645285	-0.0116377
ARL17B	0.0190914	-0.00343429	-0.126939	-0.0245522	0.0143087	-0.0517183	0.00455322	-0.0140103
ADGRV1	-0.0496533	-0.0331744	-0.00127726	-0.0179297	0.078808	0.0318403	-0.0164948	0.00330197
TGFBI	0.0495533	0.0183848	0.0290892	-0.00856584	-0.0587448	-0.0752932	-0.0126055	-0.0148937
DIRAS3	0.026063	0.0879462	0.0298745	-0.10131	-0.0159481	-0.0622143	-0.0136286	-0.00561697
RCSD1	-0.0423154	-0.0470386	-0.0235166	0.0958605	-0.0167843	-0.0391227	-0.111242	-0.00628262
EPHX2	-0.0530853	-0.00360874	-0.00495864	-0.0501752	-0.0217901	0.00166308	0.00720022	-0.00518427
KCNN3	-0.0404755	-0.0681451	0.0249241	0.0671617	0.0271508	0.0378911	-0.0396626	-0.0320833
HTR1D	0.0396511	-0.0178314	-0.0598459	0.107813	-0.0400958	0.0414772	-0.0998736	0.0292147
DNAH5	0.0537368	0.0027312	-0.0130968	0.00282547	0.0206658	-0.0109351	0.0403843	0.0166481
NEFL	-0.00554287	0.109762	-0.0380335	-0.031069	-0.0100389	-0.0395449	0.123879	-0.0158612
PITPNM3	-0.0332143	0.0857847	0.0233234	-0.0387031	-0.0327624	-0.0691684	0.0597604	0.00352833
APOE	-0.0432785	0.0391736	0.0423787	0.0554715	0.0125756	0.104828	0.0357321	-0.00367508
PLCL1	-0.0528662	0.00431504	-0.0207072	0.0437435	-0.00555432	-0.00852601	-0.0119312	0.00151124
LITAF	-0.0446759	0.0501514	-0.0400222	0.0244683	0.00662813	0.068056	0.0556194	0.00777449
IRAK3	-0.0431414	-0.0687996	-0.026627	-0.0286281	-0.0101668	0.00598641	-0.0037922	0.00368353
KSR2	0.049165	-0.00961937	0.0320185	-0.00802518	0.0156081	-0.103148	0.0418579	0.0157493
GIMAP8	-0.0522244	-0.0148722	-0.0280916	0.0232538	0.0284768	-0.0179673	0.00566501	0.0684159
TMEM100	-0.0459562	0.00538675	0.00328347	-0.0761227	-0.125619	-1.45442e-05	0.0282577	-0.0259528
CA2	-0.050495	0.021184	0.0116181	0.0714115	-0.0350951	0.0248399	0.0118856	-0.00353665
LOC105376374	0.0445702	-0.0573289	-0.0184497	-0.0429946	0.0197855	-0.0637465	0.0538496	-0.00923735
SYNGR1	0.0390328	0.0809247	0.0135195	0.00135983	0.0428638	-0.007314	0.0482747	-0.00431951
FUT9	-0.0465162	0.0583805	-0.0162619	-0.0144103	0.00284998	-0.0388502	0.0344972	-0.0811537
KCNC4	-0.0539087	-0.00420646	-0.00710469	-0.0265051	-0.00856895	-0.00934253	0.0117286	-0.0629816
LINC02547	0.0438199	0.0482781	0.0206031	0.0182582	-0.00698436	-0.0919321	0.130868	0.00818402
FAM169A	-0.0542796	0.000576983	0.00332106	0.00488245	0.00403992	0.00934278	0.0175151	-0.0165521
MET	-0.0351044	-0.0662708	0.0180001	-0.117911	0.0397237	0.0561254	-0.0315336	0.00673668
INPP4B	-0.0528894	0.0226666	-0.00576987	0.00213091	0.003765	0.03109	-0.0397101	0.0272649
NIPSNAP3B	-0.0495984	0.0093538	-0.0146885	0.0522398	0.0911195	-0.0272372	-0.0142864	-0.0178073
NEXN	0.0518865	0.027961	0.0164007	-0.0355487	-0.00936479	-0.00579128	0.0202603	0.0379567
PCDHA5	0.00808887	-0.040708	-0.116186	-0.0269609	0.0102125	-0.110156	-0.0764835	0.0124166
CTSS	0.0517232	-0.00543333	0.00322087	0.0726955	0.0252257	-0.0121404	-0.0219729	0.0404938
SYTL2	-0.0370524	-0.0480771	-0.0569945	-0.0876463	-0.0716698	0.0545497	4.96442e-05	0.0126622
PGF	0.0434191	-0.0440349	-0.0194203	0.114683	-0.0159561	-0.00321974	-0.038568	0.0411764
SLC16A6	0.0472973	0.0295465	-0.0130778	0.0696978	-0.0791609	-0.0461717	-0.0258677	-0.0856915
SERPINB9P1	0.00854166	-0.104909	-0.0568926	0.0142073	-0.0247161	0.0530615	0.0741721	0.0185477
UNC5B	-0.0445363	-0.0326175	0.00703804	0.106017	-0.0547285	-0.0662835	-0.00287078	-0.0364592
LINC02538	-0.0534486	-0.00209124	-0.0135759	0.0206693	0.0376699	0.00293557	0.0044075	0.0182918
PHETA2	0.0124528	-0.0991978	-0.052875	-0.0211308	-0.0438988	0.0756948	0.103698	-0.00177222
CFP	-0.0474193	-0.0554848	-0.0111382	-0.02505	-0.0100544	0.0185849	-0.0489219	0.0120336
LNCOG	0.053235	-0.00398512	-0.00724845	0.0404555	0.0019475	-0.0148101	0.0474775	0.00534116
PCDH9	0.0468145	0.0220841	0.0251742	-0.0985723	-0.0340989	-0.0225268	0.0734417	-0.00793237
EMID1	-0.0525189	0.00244768	0.00868343	-0.0542695	-0.0106205	-0.0321858	-0.0343264	-0.00905812
NRG1	0.0458448	0.00307509	0.0145402	-0.0949386	0.0245144	0.109335	-0.0391636	-0.0126766
DAPK2	-0.0442805	-0.0206464	-0.022939	-0.0242581	0.147782	-0.017209	-0.0330262	0.0136614
SULT1A1	-0.0193926	0.0496302	0.0881263	0.0116117	-0.137441	-0.0179231	-0.124683	0.00818012
TMTC1	-0.0351337	-0.0583726	-0.0193363	-0.105557	-0.0875394	0.0717314	-0.0590677	0.00490983
MPPED1	0.0515267	0.0217014	-0.0213529	0.0322714	-0.0351582	-0.0188165	0.0514044	0.00649159
APLN	0.0495462	0.0287336	-0.0249956	0.0488717	-0.00691227	-0.051043	0.0615222	0.0880976
PHEX	0.0318586	-0.0708939	-0.0691209	-0.0258969	0.047527	-0.0521062	0.0286123	0.00675839
CTTNBP2	-0.053284	-0.0198102	-0.00576712	-0.0017739	-0.00151054	0.0326215	0.0078045	-0.00267205
MYRIP	-0.0195677	-0.0881025	-0.0586891	-0.0793673	0.0229173	-0.00311681	-0.119853	0.00589619
SLC29A2	-0.0481743	0.0381583	0.00928171	0.06037	-0.00897519	0.0685057	0.0374501	0.00917912
PTX3	0.0396081	-0.0247386	0.0457369	-0.115749	0.0668213	0.0369808	-0.100475	0.0544062
HPGD	-0.0514001	0.0238868	0.0138603	0.0186866	-0.0643057	-0.0123091	-0.0151581	0.040548
LOC101926956	-0.0490144	-0.0458505	-0.00500354	0.0366849	0.039973	0.0188902	-0.0111217	0.0539567
DOK6	-0.0443026	0.0034026	-0.000540238	0.0506314	0.154814	-0.0235302	0.0134172	0.00489667
LYPLAL1-AS1	0.0517108	0.00328146	-0.0210447	0.0345251	0.0201125	0.0339348	0.0901099	0.00150083
REEP1	-0.0436139	0.0210146	-0.0668438	-0.069948	-0.0205594	0.0193373	-0.0489035	0.0356049
CDH10	-0.0112742	0.0957833	-0.077983	-0.00380083	0.0111701	0.0308229	0.0487061	0.00911749
PCDHGA11	0.0225207	-0.0168567	-0.113184	-0.0388695	0.0154541	-0.0898572	-0.0869413	-0.00278219
HSD17B2	0.0464033	0.0530245	0.0069728	0.00105926	-0.00537588	-0.0869907	0.00217033	-0.0333385
COL6A2	-0.0509521	0.0374239	-0.00843749	0.0143235	0.0271965	-0.0268985	0.0299657	-0.0492353
CYP1A1	-0.0412655	-0.0589726	-0.0383035	-0.0326362	-0.000676274	-0.0950151	0.0237929	0.0635694
FZD10	-0.0486098	0.0283246	0.0039569	0.0903004	-0.0330234	0.0254581	-0.0117679	0.00801202
ADGRA2	-0.0530309	0.0086951	-0.023219	0.0172357	0.00776849	-0.0315384	0.00196433	0.0643402
SEMA5A	-0.0462491	-0.0125733	0.0411201	0.101758	-0.0176208	-0.0380014	-0.00674285	-0.0079955
ACSM3	-0.0427349	-0.0473866	-0.0119734	-0.056648	0.0717032	-0.100739	-0.036318	-0.0127653
TMEM156	0.0500916	-0.0250755	0.0391195	0.0346153	0.00929878	0.00977493	-0.0447041	0.025975
SLC45A4	-0.0505406	0.00292198	-0.0216975	0.0758715	-0.0414799	0.00899667	0.0146366	-0.0279792
CD200	-0.0517698	0.00843392	0.0295329	0.022792	0.0413246	-0.0342729	-0.0237933	-0.00728831
GPR85	-0.0509798	0.00947182	-0.0294824	0.0491251	-0.0463359	0.0183089	-0.0269783	0.00396045
EDIL3-DT	-0.0528579	0.0182998	0.00645185	0.0195003	0.00752513	0.0196499	-0.0660243	-0.000287487
COL12A1	0.0517674	0.0327068	0.0165594	-0.0110957	-0.010475	-0.00693834	0.0275816	-0.0458898
HAGHL	0.0474752	0.0514062	-0.00677017	0.0510952	0.00951049	0.0307778	-0.0360267	-0.036676
LOC124901465	-0.0480968	-0.0211887	-0.0243196	0.0576601	-0.0823603	-0.0467093	-0.0133802	0.00783367
LINC01480	0.0385649	0.038349	-0.0829756	0.0426889	-0.0278363	7.41167e-05	0.0261832	0.00224721
GPX3	-0.034246	-0.0577549	-0.0132308	-0.128306	-0.0489146	-0.0628233	0.10117	0.00146065
SLC25A43	-0.0398601	0.0659081	0.0532669	0.00602392	0.0264428	0.035163	-0.00845172	-0.030491
MGLL	0.052982	0.0198059	0.0194057	0.00936761	0.00254356	0.000415355	0.0261835	-0.018541
COL8A1	0.044882	0.0357659	-0.0284334	0.0221155	-0.0126251	0.119251	-0.0847653	0.000724891
ITPKA	0.041124	0.0371164	0.0439355	0.110341	-0.0338865	-0.00816147	-0.0858841	0.00499954
HMCN1	-0.051198	0.0354523	0.00510595	0.00869049	0.0451898	-0.00856299	-0.0119825	-0.0446557
HRH1	0.0528173	-0.00642079	0.0277323	0.0236932	-0.00494353	-0.0210177	-0.00668115	-0.0323829
C19orf33	0.0442087	0.0173839	0.0640266	0.0249236	-0.0860275	0.025167	-0.00836035	-0.0136827
GPR160	-0.0530363	0.0132143	-0.00929893	0.0107166	-0.0318003	0.00693804	-0.0628921	-0.00660704
GFPT2	0.0525774	0.00515807	0.0287069	0.017316	0.0222067	0.00648645	0.0457055	0.00161574
HTR1B	0.0523339	0.00827529	-0.0203634	0.0266039	-0.0540679	-0.000706017	-0.0170148	0.00259328
CCDC9B	0.0499019	0.0356717	-0.0192364	-0.0110092	-0.0383662	-0.0523737	0.0311093	-0.00296881
OAS3	0.0437823	-0.0566799	-0.0365639	-0.0388792	0.05715	0.0137752	-0.0136202	-0.0555691
ZNF24TR	0.0281123	-0.0885425	0.0258159	0.0833355	-0.0212537	-0.0322514	-0.101095	0.00465187
IGF2	-0.0500174	0.0182709	-0.0172501	-0.0621817	0.0272363	-0.0561824	0.056747	0.158356
DNER	0.0533006	0.00868357	-0.00171549	-0.00140472	-0.0483886	-0.0145774	-0.0271193	-9.68263e-05
ALCAM	0.053251	0.0217567	0.00663853	-0.00163519	0.0153758	-0.0157011	0.0160827	0.0573044
SLC38A5	-0.0165247	-0.0759572	-0.082875	-0.00371607	-0.0574724	0.107423	-0.0168501	0.0114953
GPC6	-0.0438976	0.0680989	-0.000701673	-0.0435253	0.0186317	-0.0127356	0.00767093	-0.0170153
LOC105372321	-0.0277212	-0.0917347	-0.0339966	-0.0549825	-0.0100431	-0.0290594	0.111212	0.00323138
ADGRE2	-0.0493138	0.0101693	-0.0288264	0.0226729	-0.0686072	0.0696679	-0.0514364	-0.00933898
UST	-0.0413279	-0.0628782	-0.0341692	0.0420363	0.0197085	0.0777048	0.00115784	0.0373687
NCAM1	-0.0501304	0.0280066	-0.000168403	0.00486016	0.0775611	-0.0258211	0.0615805	-0.0264202
CEMIP	0.0414084	-0.0296231	-0.0284263	0.012558	-0.0648183	-0.15576	-0.0522737	-0.0121054
CCDC8	-0.0496019	0.0413028	-0.0243526	0.0174751	-0.0169774	-0.0339533	0.0194681	0.0123821
ZNF703	0.0532109	-0.00432573	0.0217521	0.0139956	0.0302867	-0.00930372	0.0182681	-0.0172962
NAALAD2	-0.0520575	-0.00462561	0.0153118	-0.0169109	0.0692368	0.00328763	0.0404725	0.0206658
DNM3	-0.038751	0.0381726	0.0277679	-0.0965453	-0.125654	0.0257419	0.0537378	2.49785e-05
PTPRJ	0.0520003	0.0240322	0.0252332	-0.00372122	0.0297427	-0.0153506	0.00210927	-0.0116412
DKK3	0.0505758	0.018958	-0.0260664	0.0644687	-0.00884013	-0.0294919	0.0177879	0.0834428
CXCR4	-0.0393161	-0.0497058	-0.0111314	0.129469	-0.0564523	0.0277027	0.00256715	-0.0478179
MAF	-0.0524855	-0.00534569	-0.0287473	-0.02504	-0.0292037	-0.016502	-0.0120662	0.0148713
LRRTM4	-0.0451601	0.0548696	0.0215924	-0.0389173	-0.0481226	0.0470387	-0.0434053	0.00100646
